# Supplementary material for: Antibiotic resistance potential of the healthy preterm infant gut microbiome
Source: PeerJ. 2017 Jan 25;5:e2928. doi: 10.7717/peerj.2928 (PMC5270596; doi:10.7717/peerj.2928)
Supplement: Table S2 — Number of QC passed reads with a blastx hit that could be assigned to the NCBI taxonomic tree using the LCA method and parameters. [file peerj-05-2928-s005.xlsx]

## Sheet: Sheet1
	Table S2. Blastx binning summary. Number of QC passed reads with a blastx hit that could be assigned to the NCBI taxonomic tree using the LCA method and parameters. *: In MiSeq replicate samples, paired end reads were joined during QC, therefore surviving read number represents single reads.
	Sample	Instrument	Repeat	Surviving PE reads *	Read length dist (bp)	LCA assigned reads	LCA assigned reads %
	Q19	NextSeq	1	9748620	40-151	6619635	67.9033
	Q26	NextSeq	1	9675994	40-151	6991313	72.2542
	Q83	NextSeq	1	9434574	40-151	6963595	73.8093
	Q87	NextSeq	1	9031166	40-151	6459892	71.5289
	Q87	MiSeq	2	5710557	40-575	3726104	65.2494
	Q89	NextSeq	1	9686447	40-151	7316157	75.5298
	Q89	NextSeq	2	9824221	40-151	7338993	74.7031
	Q117	NextSeq	1	8943195	40-151	5982100	66.89
	Q142	NextSeq	1	9059108	40-151	7069398	78.0364
	Q142	MiSeq	2	3234121	40-577	2350170	72.668
	Q175	NextSeq	1	10404737	40-151	7144539	68.6662
	Q189	NextSeq	1	8667469	40-151	6539155	75.4448
	Q216	NextSeq	1	10963555	40-151	7472041	68.1535
	Q216	MiSeq	2	10848709	40-592	7675615	70.7514
	Q219	NextSeq	1	5295708	40-151	3671335	69.3266
	Total			130528181	-	93320042	71.4942
