# Supplementary material for: Antibiotic resistance potential of the healthy preterm infant gut microbiome
Source: PeerJ. 2017 Jan 25;5:e2928. doi: 10.7717/peerj.2928 (PMC5270596; doi:10.7717/peerj.2928)
Supplement: Table S3 — Comparison of primary blastx method used with a popular marker based metagenomics profiling method. Pearson’s r correlation coefficients shown for all samples. Replicate samples shown by (r). [file peerj-05-2928-s006.xlsx]

## Sheet: Sheet1
	Table S3. Correlation of profiling methods. Comparison of primary blastx method used with a popular marker based metagenomics profiling method. Pearson’s r correlation coefficients shown for all samples. Replicate samples indicated by (r).
	Sample	Family level	Species level
	Q19	0.932765	0.971946
	Q26	0.903789	0.952865
	Q83	0.97609	0.997965
	Q87	0.974327	0.862978
	Q87 (r)	0.991818	0.91048
	Q89	0.985007	0.947116
	Q89 (r)	0.98585	0.949732
	Q117	0.984436	0.949173
	Q175	0.911809	0.915985
	Q189	0.990546	0.999717
	Q216	0.997338	0.987091
	Q216 (r)	0.998881	0.988981
	Q219	0.904902	0.940997
	Q142	0.992836	0.993498
	Q142 (r)	0.99267	0.987415
