# Supplementary material for: Antibiotic resistance potential of the healthy preterm infant gut microbiome
Source: PeerJ. 2017 Jan 25;5:e2928. doi: 10.7717/peerj.2928 (PMC5270596; doi:10.7717/peerj.2928)
Supplement: Table S4 — Complete sample and replicate dataset relative abundances (%) for 172 species detected. [file peerj-05-2928-s007.xlsx]

## Sheet: Sheet 1
		Table S4. Species abundance. Complete sample and replicate dataset relative abundances (%) for 172 species detected.
		Species	Q19	Q26	Q83	Q87	Q87 (r)	Q89	Q89 (r)	Q117	Q142	Q142 (r)	Q189	Q175	216 (r)	Q216	Q219
		Acinetobacter baumannii	0	0	0	0	0	0.0713087	0.0737948	0	0	0	0	0	0	0	0
		Anaerococcus hydrogenalis	0	0	0	0	0	0	0	0	0	0	0	0.087467	0	0	0
		Beauveria bassiana	0	0	0	0	0	0	0	0	0	0.077168	0	0	0	0	0
		Bifidobacterium adolescentis	0	0.185269	0	0.137286	0.156035	0	0	0.211133	0	0	0	0	0	0	0.11057
		Bifidobacterium bifidum	0	0.174266	0	0.0889268	0.0659787	0	0	0	0	0	0	0	0	0	0.0907645
		Bifidobacterium bifidum CAG:234	0	0	0	0.0290722	0.0343965	0	0	0	0	0	0	0	0	0	0
		Bifidobacterium breve	0	42.6228	0	39.7904	50.2594	0	0	0	0.0572281	0	0.274347	0	0	0	37.8262
		Bifidobacterium callitrichos	0	0	0	0.0245119	0.0319991	0	0	0	0	0	0	0	0	0	0
		Bifidobacterium catenulatum	0	0.110676	0	0	0	0	0	0.0425564	0	0	0	0	0	0	0
		Bifidobacterium cuniculi	0	0	0	0	0	0	0	0.0649893	0	0	0	0	0	0	0
		Bifidobacterium dentium	0	1.06469	0	0	0	0	0	4.30595	0	0	0	0	0	0	0
		Bifidobacterium gallinarum	0	0	0	0.0983325	0.146967	0	0	0	0	0	0	0	0	0	0.089205
		Bifidobacterium kashiwanohense	0	0.0695769	0	0.06584	0.129247	0	0	0	0	0	0	0	0	0	0.056143
		Bifidobacterium longum	0	3.30005	0	3.63479	4.86658	0	0	0.0545976	0	0	0	0	0	0	2.91694
		Bifidobacterium longum CAG:69	0	0.108734	0	0.125885	0.118824	0	0	0	0	0	0	0	0	0	0.109479
		Bifidobacterium moukalabense	0	0.158732	0	0	0	0	0	1.1322	0	0	0	0	0	0	0
		Bifidobacterium pseudocatenulatum	0	0.0716804	0	0.0903519	0.139775	0	0	0.0390925	0	0	0	0	0	0	0.049437
		Bifidobacterium psychraerophilum	0	0	0	0.0954823	0.146029	0	0	0	0	0	0	0	0	0	0
		Bifidobacterium reuteri	0	0	0	0.0382879	0.0493016	0	0	0	0	0	0	0	0	0	0
		Bifidobacterium saguini	0	0.041908	0	0	0	0	0	0	0	0	0	0	0	0	0
		Bifidobacterium scardovii	0	0	0	0.0447484	0.0581613	0	0	0	0	0	0	0	0	0	0.329216
		Bifidobacterium sp. 12_1_47BFAA	0	0.0792853	0	0	0	0	0	0	0	0	0	0	0	0	0
		Bifidobacterium sp. MSTE12	0	0.346428	0	0	0	0	0	0.555213	0	0	0	0	0	0	0
		Bifidobacterium stercoris	0	0	0	0.0224217	0.0338753	0	0	0	0	0	0	0	0	0	0
		Bifidobacterium thermacidophilum	0	0	0	0	0.0278299	0	0	0	0	0	0	0	0	0	0
		Bifidobacterium thermophilum	0	0	0	0	0	0	0	0.0931953	0	0	0	0	0	0	0
		Brochothrix campestris	0	0	0.0188143	0	0	0	0	0	0	0	0	0	0	0	0
		Carnobacterium maltaromaticum	0	0	0.0363005	0	0	0	0	0	0	0	0	0	0	0	0
		Citrobacter freundii	0	0	0	0	0	0.0954439	0.10171	0	0	0	0	0.0292376	0	0	0
		Citrobacter koseri	0.036911	0	0	0	0	0.150297	0.156987	0	0.0462227	0	0.0452866	0.0539298	0	0	0
		Citrobacter sp. 30_2	0.0355797	0.046924	0	0	0	0.156331	0.15671	0.0714222	0.0713151	0.0715737	0.0857817	0.061792	0	0	0.0533358
		Citrobacter sp. MGH 55	0	0	0	0	0	0.0743256	0.0760059	0	0	0	0	0	0	0	0
		Citrobacter youngae	0	0	0	0	0	0.0707602	0.0693727	0	0	0	0	0	0	0	0
		Clostridium acetobutylicum	0	0	0	0	0	0	0	0	0	0	0	0	0.017904	0	0
		Clostridium bartlettii CAG:1329	0	0	0	0	0	0.540026	0.521815	0	0	0	0	0	0	0	0
		Clostridium botulinum	0	0	0	0	0	0	0	0	0	0	0	0.106385	0.180366	0.140901	0
		Clostridium butyricum	0	0	0	0	0	0	0	0	0	0	0	0	0.0347831	0.0204502	0
		Clostridium celatum	0	0	0	0	0	0	0	0	0	0	0	0.0319402	0.0230883	0.0185852	0
		Clostridium cellulovorans	0	0	0	0	0	0	0	0	0	0	0	0	0.0155529	0	0
		Clostridium nexile CAG:348	0	0	0	0	0	0	0	0	0	0	0	0	0.0215812	0	0
		Clostridium novyi	0	0	0	0	0	0	0	0	0	0	0	0	0.0221237	0	0
		Clostridium perfringens	0	3.56315	0	0.237233	0.17438	0	0	0	0	0	0	54.4902	85.1029	80.0293	0.243598
		Clostridium sp. JCC	0	0	0	0	0	0	0	0	0	0	0	0	0.0334569	0.0215434	0
		Clostridium tunisiense	0	0	0	0	0	0	0	0	0	0	0	0	0.0437652	0.0427653	0
		Corynebacterium amycolatum	0	0	0.0336443	0	0	0	0	0	0	0	0	0	0	0	0
		Corynebacterium aurimucosum	0	0	0.502157	0	0	0	0	0	0	0	0	0	0	0	0
		Corynebacterium jeikeium	0	0	0.0185929	0	0	0	0	0	0	0	0	0	0	0	0
		Corynebacterium minutissimum	0	0	0.0371859	0	0	0	0	0	0	0	0	0	0	0	0
		Corynebacterium singulare	0	0	0.0461872	0	0	0	0	0	0	0	0	0	0	0	0
		Corynebacterium sp. ATCC 6931	0	0	0.0842584	0	0	0	0	0	0	0	0	0	0	0	0
		Corynebacterium sp. HFH0082	0	0	0.0353413	0	0	0	0	0	0	0	0	0	0	0	0
		Corynebacterium striatum	0	0	0.0195521	0	0	0	0	0	0	0	0	0	0	0	0
		Cronobacter malonaticus	0	0	0	0	0	0.0825535	0.0840211	0	0	0	0	0	0	0	0
		Cronobacter pulveris	0	0	0	0	0	0.489562	0.493624	0	0	0	0	0	0	0	0
		Cronobacter sakazakii	0	0	0	0	0	0.228188	0.237415	0	0.0447553	0	0.0384859	0.0512272	0	0	0
		Cronobacter turicensis	0	0	0	0	0	0.112174	0.121886	0	0	0	0	0.0378369	0	0	0
		Eggerthella lenta	0	0	0	0	0	0	0	0	0.19032	0.215708	0.132305	0	0	0	0
		Eggerthella sp. 1_3_56FAA	0	0	0	0	0	0	0	0	0.0491575	0.0557781	0.0574969	0	0	0	0
		Eggerthella sp. HGA1	0	0	0	0	0	0	0	0	0.0479836	0.0577526	0.0616701	0	0	0	0
		Enterobacter aerogenes	0	0.180253	0	0	0	0	0	0.0785149	0.0918585	0.100039	0.179137	0	0	0	0.10558
		Enterobacter asburiae	0	0	0	0	0	0.109157	0.106132	0	0	0	0	0.0405395	0	0	0
		Enterobacter cancerogenus	0	0	0	0	0	0.671947	0.66056	0	0	0	0	0.221247	0	0	0
		Enterobacter cloacae	1.97927	0.123782	0	0	0	51.831	52.6558	0.0839582	0.156864	0.12258	0.107729	19.2834	0	0	0.104332
		Enterobacter hormaechei	0.0456244	0	0	0	0	1.43824	1.4209	0	0	0	0	0.460553	0	0	0
		Enterobacter sp. 638	0	0	0	0	0	0.116562	0.112765	0	0	0	0	0	0	0	0
		Enterobacter sp. BIDMC 27	0	0	0	0	0	0	0	0	0	0	0	0.250853	0	0	0
		Enterobacter sp. BIDMC 29	0	0	0	0	0	0.0877645	0.0928654	0	0	0	0	0	0	0	0
		Enterobacter sp. BWH 37	0	0	0	0	0	0.0718572	0.0751767	0	0	0	0	0	0	0	0
		Enterobacter sp. FB	0	0	0	0	0	0	0	0	0	0	0.0622883	0	0	0	0
		Enterobacter sp. MGH 10	0	0	0	0	0	0.087216	0.0892724	0	0	0	0	0	0	0	0
		Enterobacter sp. MGH 13	0	0	0	0	0	0.0855704	0.0795989	0	0	0	0	0	0	0	0
		Enterobacter sp. MGH 14	0	0	0	0	0	0.0658234	0.0740712	0	0	0	0	0	0	0	0
		Enterobacter sp. MGH 23	0	0	0	0	0	0.0959925	0.0983931	0	0	0	0	0.0358713	0	0	0
		Enterobacter sp. MGH 33	0	0	0	0	0	0	0	0	0	0	0	0.0572467	0	0	0
		Enterobacter sp. MGH 8	0	0	0	0	0	0.144537	0.143167	0	0	0	0	0	0	0	0
		Enterococcus faecalis	0.0507072	17.7426	85.8937	7.20459	8.14894	0	0	14.3834	20.1615	24.2263	0.504644	19.0932	2.08548	2.72296	0.385983
		Enterococcus faecium	0	0.03851	0.0624929	0.0327775	0.031061	0	0	0	0	0	17.72	0.0837816	0	0	0
		Enterococcus mundtii	0	0	0.0187405	0	0	0	0	0	0	0	0	0	0	0	0
		Escherichia albertii	0.0315861	0	0	0	0	0	0	0	0	0	0	0	0	0	0
		Escherichia coli	35.6976	4.86343	0.0599105	0	0	13.5218	13.1338	3.59503	1.0056	1.03428	0.822423	0.584506	0.02345	0.0305467	0.716135
		Escherichia fergusonii	0.0375161	0	0	0	0	0	0	0	0	0	0	0	0	0	0
		Escherichia sp. 3_2_53FAA	0	0	0	0	0	0	0	0	0	0.13673	0	0	0	0	0
		Finegoldia magna	0	2.99294	0	0	0	0	0	0.795046	0.175353	0.191521	0.0469867	0.678238	0	0	0
		Hafnia paralvei	0	0	0	0	0	0.082005	0.08181	0	0	0	0	0	0	0	0
		Heliobacterium modesticaldum	0	0	0	0	0	0	0	0	0	0	0	0	0	0.0202573	0
		Intestinibacter bartlettii	0	0.0401281	0	0	0	3.85588	3.67343	0	0	0	0	0	0	0	0
		Klebsiella oxytoca	1.81832	12.046	0.0346035	0	0	0.337345	0.323923	0.270514	0.515493	0.585588	1.25411	0.525294	0.48841	0.626753	0.10059
		Klebsiella pneumoniae	1.14666	3.04472	0.0444902	0	0	2.61209	2.59056	69.2221	70.8927	65.9839	73.0882	0.488071	0.0798143	0.106945	53.3578
		Klebsiella sp.	0	0	0	0	0	0	0	0.125195	0.137348	0.177865	0.154562	0	0	0	0.109167
		Klebsiella sp. 07A044	0	0	0	0	0	0	0	0.133607	0.133239	0.178523	0.144515	0	0	0	0.101837
		Klebsiella sp. 1_1_55	0	0	0	0	0	0	0	0.0646594	0.0704346	0.081775	0.058888	0	0	0	0.0449144
		Klebsiella sp. 10982	0	0	0	0	0	0	0	0	0.0374184	0.0447541	0	0	0	0	0
		Klebsiella sp. 18A069	0	0	0	0	0	0	0	0.191834	0.0868694	0.0898374	0.115767	0	0	0	0.0778204
		Klebsiella sp. 4_1_44FAA	0	0	0	0	0	0	0	0.0682882	0.0636846	0.0760162	0.0554876	0	0	0	0.0456941
		Klebsiella sp. AS10	0.0396944	0.257596	0	0	0	0	0	0	0	0.0669667	0	0	0	0	0
		Klebsiella sp. MS 92-3	0	0.042717	0	0	0	0	0	0.823912	0.822764	0.778261	0.833396	0	0	0	0.616793
		Klebsiella sp. OBRC7	0.145344	0.19967	0	0	0	0.0798109	0.0793225	0	0	0	0	0	0	0	0
		Klebsiella variicola	0	0.042717	0	0	0	0.114094	0.117187	0.21839	0.221429	0.262601	0.265073	0	0	0	0.182777
		Klebsiella variicola CAG:634	0	0	0	0	0	0	0	0.0885767	0.115337	0.105633	0.108502	0	0	0	0.0779764
		Kluyvera ascorbata	0	0.0867284	0	0	0	0.12287	0.120504	0	0	0	0	0	0	0	0
		Lactobacillus gasseri	0	0.0522636	0	0	0	0	0	0	0	0	0	0	0	0	0
		Lactobacillus jensenii	0	0	0	0	0	0	0	0	0	0	0	0	0	0.0184566	0
		Listeria seeligeri	0	0	0.276385	0	0	0	0	0	0	0	0	0	0	0	0
		Microbacterium sp. SUBG005	0	0	0	0	0	0.23093	0.241008	0	0	0	0	0.113756	0	0	0
		Morganella morganii	0	0.711141	0	0	0	0	0	0	0	0	0	0	0	0	0
		Negativicoccus succinicivorans	0	0.0765346	0	0	0	0.273441	0.256209	0	0.133679	0.109417	0	0.082676	0	0	0
		Pantoea sp. IMH	0	0	0	0	0	0	0	0	0.0437282	0	0	0	0	0	0
		Peptoclostridium difficile	0	0	0	0	0	0.0781653	0.074624	0	0.0352173	0	0.0428136	0	0	0	0
		Peptoniphilus duerdenii	0	0	0	0	0	0	0	0	0	0	0	0.0320631	0	0	0
		Peptoniphilus grossensis	0	0	0	0	0	0	0	0	0	0	0	0.21142	0	0	0
		Peptoniphilus harei	0	0	0	0	0	0	0	0	0	0	0	0.0707598	0	0	0
		Peptoniphilus rhinitidis	0	0	0	0	0	0	0	0	0	0	0	0.076288	0	0	0
		Peptoniphilus senegalensis	0	0	0	0	0	0	0	0	0	0	0	0.103069	0	0	0
		Prevotella bivia	0	0	0	0	0	0	0	0.0565769	0	0	0	0	0	0	0
		Propionibacterium acnes	0	0	0	0.0793311	0.0363769	0	0	0	0.182543	0.178852	0	0.087467	0	0	0.0630049
		Propionibacterium avidum	0	0	0	0.358937	0.198353	0	0	0	1.10289	1.21823	0	0.431684	0	0	0.130376
		Propionibacterium sp. DORA_15	0	0	0	0	0	0	0	0	0.0346304	0	0	0.0479103	0	0	0
		Propionibacterium sp. HGH0353	0	0.0668262	0	0.144031	0.0820304	0	0	0	0.418059	0.490979	0	0.301466	0	0	0.311438
		Propionibacterium sp. KPL1838	0	0	0	0	0	0	0	0	0.0569347	0.068612	0	0	0	0	0
		Propionibacterium sp. KPL2005	0	0	0	0.0441784	0	0	0	0	0.0479836	0.0582462	0	0	0	0	0
		Proteus mirabilis	0	0	0	0	0	0	0	0	0	0	0	0	0	0	0.287421
		Pseudomonas aeruginosa	0	0	0	0	0	0.0693888	0.0702018	0	0	0	0	0	0	0	0
		Raoultella ornithinolytica	0	0	0	0	0	0	0	0	0	0	0.075117	0	0	0	0
		Salmonella enterica	0.278103	0.392867	0.033423	0	0	1.24242	1.23682	0.374266	0.336766	0.33253	0.368475	0.283285	0	0.02	0.241415
		Serratia fonticola	0	0	0.0593203	0	0	0	0	0	0	0	0	0	0	0	0
		Serratia grimesii	0	0	0.0290699	0	0	0	0	0	0	0	0	0	0	0	0
		Serratia liquefaciens	0	0	4.13545	0	0	0	0	0	0	0	0	0	0	0	0
		Serratia marcescens	0	0	0.172427	0	0	0	0	0	0	0	2.5362	0	0	0	0
		Serratia odorifera	0	0	0.0438262	0	0	0	0	0	0	0	0	0	0	0	0
		Serratia plymuthica	0	0	0.179658	0	0	0	0	0	0	0	0.0369402	0	0	0	0
		Serratia proteamaculans	0	0	0.039842	0	0	0	0	0	0	0	0	0	0	0	0
		Shigella boydii	0.0444142	0	0	0	0	0	0	0	0	0	0	0	0	0	0
		Shigella dysenteriae	0.155389	0.0488657	0	0	0	0	0	0	0	0	0	0	0	0	0
		Shigella flexneri	0.25402	0.0488657	0	0	0	0.129178	0.124373	0.0572367	0	0	0	0	0	0	0
		Staphylococcus aureus	0.826442	4.15083	3.72257	39.7756	30.3078	0.330763	0.331386	1.65607	0.0830542	0.059727	0.0925824	0.0669516	10.1745	14.1866	0.376782
		Staphylococcus capitis	0.0486498	0	0.0436048	0	0	0	0	0	0	0	0	0	0	0	0
		Staphylococcus caprae	0.0653505	0	0	0	0	0	0	0	0	0	0	0	0	0	0
		Staphylococcus epidermidis	57.0654	0.395941	4.1854	6.643	3.83625	17.5205	17.3849	0.7195	0.507716	0.474855	0.630766	1.33829	0.405944	0.698457	0.647516
		Staphylococcus haemolyticus	0.0826563	0	0	0.0292622	0	0	0	0	0	0	0	0	0	0	0
		Staphylococcus hominis	0.0521594	0	0	0.939717	0.476756	0	0	0	0	0	0	0	0	0	0
		Staphylococcus pasteuri	0	0	0.0174124	0	0	0	0	0	0	0	0	0	0	0	0
		Staphylococcus sp. DORA_6_22	0.0625671	0	0	0	0	0	0	0	0	0	0	0	0	0	0
		Staphylococcus sp. MDS7B	0	0	0	0	0.03867	0	0	0	0	0	0	0	0	0	0
		Streptococcus agalactiae	0	0	0.0262662	0	0	0	0	0	0	0	0	0	0.0168792	0	0
		Streptococcus anginosus	0	0	0	0	0	0	0	0	0.485999	0.621293	0	0	0	0	0
		Streptococcus infantarius	0	0	0	0	0	0	0	0	0	0	0	0	0.0166983	0.0154341	0
		Streptococcus parasanguinis	0	0	0	0	0	0	0	0	0.221722	0.263918	0	0	0.0708924	0.0779422	0
		Streptococcus pneumoniae	0	0	0	0	0	0	0	0	0	0	0	0	0	0.0204502	0
		Streptococcus pyogenes	0	0.0422316	0	0.0304973	0.0491974	0	0	0	0	0	0	0	0	0	0.0397679
		Streptococcus salivarius	0	0	0	0	0	0	0	0	0	0	0	0	0.671248	0.78013	0
		Streptococcus sp. ACS2	0	0	0	0	0	0	0	0	0	0	0	0	0.190252	0.172669	0
		Streptococcus sp. SR4	0	0	0	0	0	0	0	0	0	0	0	0	0.0232088	0.023537	0
		Streptococcus thermophilus	0	0	0	0	0	0	0	0	0	0	0	0	0.0579919	0.066431	0
		Streptococcus vestibularis	0	0	0	0	0	0	0	0	0	0	0	0	0.0335775	0.0342766	0
		Tatumella morbirosei	0	0	0	0	0	0.246563	0.241561	0	0	0	0	0	0	0	0
		Thelohanellus kitauei	0	0.0551761	0	0	0	0	0	0	0	0	0	0	0	0	0
		Varibaculum cambriense	0	0	0	0	0	0	0	0.138061	0.990487	1.18615	0	0	0	0	0
		Veillonella atypica	0	0	0	0.0774309	0.127892	0.09133	0.0867849	0	0	0.0468931	0	0	0.0997076	0.0890033	0
		Veillonella dispar	0	0.071195	0	0	0	0.427578	0.39302	0.17138	0	0	0	0	0	0	0
		Veillonella montpellierensis	0	0	0	0	0	0	0	0	0	0	0	0	0.0158543	0	0
		Veillonella parvula	0	0.0815506	0	0	0	0.566904	0.547243	0	0.0402064	0.0541328	0	0	0	0	0
		Veillonella sp. 3_1_44	0	0	0	0	0	0.541946	0.55277	0	0	0	0	0	0	0	0
		Veillonella sp. 6_1_27	0	0	0	0	0	0.131098	0.126861	0	0	0	0	0	0	0	0
		Veillonella sp. ACP1	0	0	0	0	0.0258495	0	0	0	0	0	0	0	0.0175423	0.0155627	0
		Veillonella sp. DORA_A_3_16_22	0	0.107925	0	0.117144	0.171878	0.128081	0.11774	0.0727418	0.0834944	0.115012	0	0	0	0	0
		Veillonella sp. DORA_B_18_19_23	0	0	0	0	0	0.146183	0.141509	0	0	0	0	0	0	0	0
		Veillonella sp. HPA0037	0	0	0	0	0.0302272	0	0	0	0	0	0	0	0.0156132	0	0
		Veillonella sp. ICM51a	0	0	0	0	0	0	0	0	0	0	0	0	0.0174217	0	0
		Veillonella sp. oral taxon 158	0	0	0	0	0	0	0	0.040742	0	0	0	0	0	0	0
		Xenorhabdus bovienii	0	0	0	0	0	0.09133	0.0959056	0	0	0	0	0	0	0	0
		Yersinia enterocolitica	0	0.0517782	0.0664771	0	0	0.151668	0.154499	0	0	0	0	0	0	0	0
		Yersinia ruckeri	0	0	0.0228723	0	0	0	0	0	0	0	0	0	0	0	0
		Total	100	100	100	100	100	100	100	100	100	100	100	100	100	100	100
