# Supplementary material for: Antibiotic resistance potential of the healthy preterm infant gut microbiome
Source: PeerJ. 2017 Jan 25;5:e2928. doi: 10.7717/peerj.2928 (PMC5270596; doi:10.7717/peerj.2928)
Supplement: Table S6 — Genes identified within the eleven samples by SRST2 using the ARGannot database. Coverage (%) based on gene length that was covered. Differences generated by SNPs, InDels, or gaps in coverage (holes) due to truncation at the start or end of the gene, or large deletions within the gene. [file peerj-05-2928-s009.xlsx]

## Sheet: Sheet1
	Table S6. 143 AMR genes identified across samples. Genes identified within the eleven samples by SRST2 using the ARGannot database. Coverage (%) based on gene length that was covered. Differences generated by SNPs, InDels, or gaps in coverage (holes) due to truncation at the start or end of the gene, or large deletions within the gene.
	Sample	Gene	Allele	Coverage (%)	Mean depth (bp)	Differences (snp/indel/hole)	Sequence divergence (%)	Length (bp)
	Q117	Aac3-Ik_AGly	Aac3-Ik_273	100	2.966	5snp	1.126	444
	Q117	AmpC1_Ecoli_Bla	AmpC1_1670	100	14.01	24snp	1.839	1305
	Q117	AmpC2_Ecoli_Bla	AmpC2_346	100	13.262	26snp	2.293	1134
	Q117	AmpH_Bla	AmpH_634	100	284.576	8snp	0.689	1161
	Q117	AMPH_Ecoli_Bla	AMPH_615	100	18.447	36snp	3.109	1158
	Q117	APH-Stph_AGly	APH-Stph_1534	98.876	5.087	9holes	0	801
	Q117	BlaZ_Bla	BlaZ_1476	100	19.464	14snp	1.655	846
	Q117	DfrC_Tmt	DfrC_1576	100	4.006		0	486
	Q117	Dha1_Phe	Dha1_1050	90.572	4.694	4snp112holes	0.372	1188
	Q117	FloR_Phe	FloR_1212	98.025	11.971	3snp24holes	0.252	1215
	Q117	FosB_Fcyn	FosB_750	99.762	3.874	3snp1indel	0.714	420
	Q117	LsaA_MLS	LsaA_298	100	36.32	10snp	0.668	1497
	Q117	MECA_Bla	MECA_1491	90.633	3.951	1snp188holes	0.055	2007
	Q117	MphD_MLS	MphD_1613	100	41.183	6snp	0.719	834
	Q117	norA_Flq	norA_638	94.002	4.087	70holes	0	1167
	Q117	OqxA_Flq	OqxA_1044	100	285.847	10snp	0.85	1176
	Q117	OqxBgb_Flq	OqxBgb_49	100	298.451	47snp	1.491	3153
	Q117	Penicillin_Binding_Protein_Ecoli_Bla	Penicillin_Binding_Protein_Ecoli_836	100	15.776	29snp	1.525	1902
	Q117	SHV-OKP-LEN_Bla	SHV-79_1345	100	231.329	1snp	0.116	861
	Q117	Tet-38_Tet	Tet-38_1671	92.979	3.849	1snp95holes	0.079	1353
	Q142	AmpH_Bla	AmpH_634	100	326.168	13snp	1.12	1161
	Q142	BlaZ_Bla	BlaZ_1476	100	6.105	16snp	1.891	846
	Q142	DfrC_Tmt	DfrC_1576	100	3.936	2snp	0.412	486
	Q142	LsaA_MLS	LsaA_298	100	60.473	14snp	0.935	1497
	Q142	MphD_MLS	MphD_1613	100	57.611	5snp	0.6	834
	Q142	MsrD_MLS	MsrD_296	92.896	10.043	104holes	0	1464
	Q142	OqxA_Flq	OqxA_1044	100	337.149	3snp	0.255	1176
	Q142	OqxBgb_Flq	OqxBgb_49	100	342.539	33snp	1.047	3153
	Q142	OXY_Bla	OXY6-2_215	90.378	2.682	84holes	0	873
	Q142	SHV-OKP-LEN_Bla	OKP-A-15_1257	94.563	30.879	90snp2indel45holes	11.236	846
	Q142	TetO_Tet	TetO_834	100	3.819	21snp	1.094	1920
	Q175	Aac6-Aph2_AGly	Aac6-Aph2_1686	100	26.104		0	1440
	Q175	ACT-MIR_Bla	ACT-15_476	100	287.52		0	1146
	Q175	BlaZ_Bla	BlaZ_1476	100	9.451	34snp	4.019	846
	Q175	DfrC_Tmt	DfrC_1576	100	7.314		0	486
	Q175	LsaA_MLS	LsaA_298	100	74.866	13snp	0.868	1497
	Q175	MECA_Bla	MECA_1491	97.808	7.192	44holes	0	2007
	Q175	MphD_MLS	MphD_1613	100	64.587	5snp	0.6	834
	Q175	OqxA_Flq	OqxA_1044	94.643	59.129	124snp63holes	11.141	1176
	Q175	OqxBgb_Flq	OqxBgb_49	94.64	59.763	288snp2indel168holes	9.648	3153
	Q175	OXY_Bla	OXY6-2_215	100	6.618	1snp	0.115	873
	Q175	TetA-P_Tet	TetA-P_1544	96.358	232.965	10snp46holes	0.822	1263
	Q189	Aac6-Aph2_AGly	Aac6-Aph2_1686	91.806	5.066	118holes	0	1440
	Q189	Aac6-Ic_AGly	Aac6-Ic_272	100	23.238	9snp	2.041	441
	Q189	Aac6-Ii_AGly	Aac6-Ii_591	100	80.698	1snp	0.182	549
	Q189	AmpH_Bla	AmpH_634	100	319.863	11snp	0.947	1161
	Q189	BlaZ_Bla	BlaZ_1476	100	7.244	41snp	4.846	846
	Q189	DfrC_Tmt	DfrC_1576	98.765	6.844	5snp6holes	1.042	486
	Q189	MECA_Bla	MECA_1491	92.676	3.844	147holes	0	2007
	Q189	MsrC_MLS	MsrC_304	100	68.831	15snp	1.014	1479
	Q189	OqxA_Flq	OqxA_1044	99.915	304.88	8snp1indel	0.68	1176
	Q189	OqxBgb_Flq	OqxBgb_49	100	315.597	44snp	1.395	3153
	Q189	OXY_Bla	OXY2-8_207	100	8.31	2snp	0.229	873
	Q189	SHV-OKP-LEN_Bla	SHV-103_1365	100	265.258	2snp	0.232	861
	Q19	ACT-MIR_Bla	ACT-5_468	100	31.167	9snp	0.785	1146
	Q19	AmpC2_Ecoli_Bla	AmpC2_346	100	174.737	21snp	1.852	1134
	Q19	AMPH_Ecoli_Bla	AMPH_615	100	133.578	29snp	2.504	1158
	Q19	BlaZ_Bla	BlaZ_1476	100	367.64	7snp	0.827	846
	Q19	DfrC_Tmt	DfrC_1576	100	325.374		0	486
	Q19	MsrA_MLS	MsrA_297	97.478	5.166	5snp37holes	0.35	1467
	Q19	OXY_Bla	OXY5-2_213	100	36.816	3snp	0.344	873
	Q19	Penicillin_Binding_Protein_Ecoli_Bla	Penicillin_Binding_Protein_Ecoli_836	100	143.05	33snp	1.735	1902
	Q19	SHV-OKP-LEN_Bla	SHV-48_1317	100	359.109	1snp	0.116	861
	Q216	Aac3-Ik_AGly	Aac3-Ik_273	100	97.175	5snp	1.126	444
	Q216	Ant6-Ia_AGly	Ant6-Ia_1633	100	53.243		0	909
	Q216	APH-Stph_AGly	APH-Stph_1534	100	98.575		0	801
	Q216	BlaZ_Bla	BlaZ_1476	100	98.514	44snp	5.201	846
	Q216	Dfr_Tmt	DfrG_1081	100	139.844		0	498
	Q216	DfrC_Tmt	DfrC_1576	100	7.809		0	486
	Q216	Dha1_Phe	Dha1_1050	100	98.922	8snp	0.673	1188
	Q216	FosB_Fcyn	FosB_750	100	92.242	3snp	0.714	420
	Q216	LnuB_MLS	LnuB_1508	100	53.158	1snp	0.124	804
	Q216	LsaA_MLS	LsaA_298	100	19.16	9snp	0.601	1497
	Q216	MphD_MLS	MphD_1613	100	14.873	3snp	0.36	834
	Q216	MsrD_MLS	MsrD_296	100	56.676		0	1464
	Q216	norA_Flq	norA_638	100	93.078	1snp	0.086	1167
	Q216	OXY_Bla	OXY6-4_217	100	17.041	2snp	0.228	876
	Q216	Tet-38_Tet	Tet-38_1671	100	107.092	2snp	0.148	1353
	Q216	TetA-P_Tet	TetA-P_1544	100	1399.61	16snp	1.267	1263
	Q216	TetB-P_Tet	TetB-P_640	100	1436.8	6snp	0.306	1959
	Q219	AmpH_Bla	AmpH_634	100	144.989	9snp	0.775	1161
	Q219	BlaZ_Bla	BlaZ_1476	94.444	6.981	6snp47holes	0.751	846
	Q219	OqxA_Flq	OqxA_1044	99.915	147.362	9snp1indel	0.765	1176
	Q219	OqxBgb_Flq	OqxBgb_49	100	139.699	33snp	1.047	3153
	Q219	SHV-OKP-LEN_Bla	SHV-103_1365	100	132.765	2snp	0.232	861
	Q26	Aac3-Ik_AGly	Aac3-Ik_273	98.423	8.788	5snp7holes	1.144	444
	Q26	AmpC1_Ecoli_Bla	AmpC1_1670	99.54	14.587	50snp6holes	3.849	1305
	Q26	AmpC2_Ecoli_Bla	AmpC2_346	100	16.233	26snp	2.293	1134
	Q26	AMPH_Ecoli_Bla	AMPH_615	96.891	23.938	48snp36holes	4.278	1158
	Q26	Ant6-Ia_AGly	Ant6-Ia_1633	100	54.473		0	909
	Q26	APH-Stph_AGly	APH-Stph_1534	100	11.221	1snp	0.125	801
	Q26	BlaZ_Bla	BlaZ_1476	100	51.658	14snp	1.655	846
	Q26	Dfr_Tmt	DfrG_1081	100	68.752		0	498
	Q26	Dha1_Phe	Dha1_1050	100	10.325	2snp	0.168	1188
	Q26	FosB_Fcyn	FosB_750	100	11.708		0	420
	Q26	LnuB_MLS	LnuB_1508	100	49.884	1snp	0.124	804
	Q26	LsaA_MLS	LsaA_298	100	49.978	14snp	0.935	1497
	Q26	MphC_MLS	MphC_1444	100	5.453		0	900
	Q26	MphD_MLS	MphD_1613	100	47.437	3snp	0.36	834
	Q26	MsrA_MLS	MsrA_297	99.932	6.135	11snp1holes	0.75	1467
	Q26	norA_Flq	norA_638	100	9.632	2snp	0.171	1167
	Q26	OqxBgb_Flq	OqxBgb_49	90.39	34.572	271snp1indel302holes	9.505	3153
	Q26	OXY_Bla	OXY1-4_197	100	125.405	2snp	0.229	873
	Q26	Penicillin_Binding_Protein_Ecoli_Bla	Penicillin_Binding_Protein_Ecoli_836	100	15.165	28snp	1.472	1902
	Q26	Tet-38_Tet	Tet-38_1671	100	7.727	7snp	0.517	1353
	Q26	TetA-P_Tet	TetA-P_1544	96.358	5.934	9snp46holes	0.74	1263
	Q26	TetO_Tet	TetO_834	100	70.244	4snp	0.208	1920
	Q83	Aac3-Ik_AGly	Aac3-Ik_273	100	18.784	3snp	0.676	444
	Q83	APH-Stph_AGly	APH-Stph_1534	100	15.642	18snp	2.247	801
	Q83	BlaZ_Bla	BlaZ_1476	100	49.066	42snp	4.965	846
	Q83	DfrC_Tmt	DfrC_1576	100	53.466		0	486
	Q83	Dha1_Phe	Dha1_1050	100	23.605	12snp	1.01	1188
	Q83	LsaA_MLS	LsaA_298	100	522.457	22snp	1.47	1497
	Q83	MphD_MLS	MphD_1613	100	462.602	3snp	0.36	834
	Q83	MsrA_MLS	MsrA_297	100	88.525		0	1467
	Q83	Tet-38_Tet	Tet-38_1671	100	18.993	17snp	1.256	1353
	Q83	TetO_Tet	TetO_834	100	22.065	20snp	1.042	1920
	Q87	Aac3-Ik_AGly	Aac3-Ik_273	100	150.849	3snp	0.676	444
	Q87	Aac6-Aph2_AGly	Aac6-Aph2_1686	100	169.719		0	1440
	Q87	AadC_AGly	AadC_1569	91.405	52.487	48snp41holes	11.009	477
	Q87	APH-Stph_AGly	APH-Stph_1534	100	161.35	14snp	1.748	801
	Q87	BlaZ_Bla	BlaZ_1476	100	234.854	41snp	4.846	846
	Q87	DfrC_Tmt	DfrC_1576	100	37.226	15snp	3.086	486
	Q87	Dha1_Phe	Dha1_1050	100	158.837	12snp	1.01	1188
	Q87	FosB_Fcyn	FosB_750	100	34.848	4snp	0.952	420
	Q87	LnuA_MLS	LnuA_1573	100	13.747	4snp	0.823	486
	Q87	LsaA_MLS	LsaA_298	100	35.475	14snp	0.935	1497
	Q87	MECA_Bla	MECA_1491	100	52.471		0	2007
	Q87	MphC_MLS	MphC_1444	100	45.825		0	900
	Q87	MphD_MLS	MphD_1613	100	28.446	5snp	0.6	834
	Q87	MsrA_MLS	MsrA_297	100	40.775	11snp	0.75	1467
	Q87	norA_Flq	norA_638	100	122.558	40snp	3.428	1167
	Q87	Tet-38_Tet	Tet-38_1671	100	163.856	24snp	1.774	1353
	Q87	TetW_Tet	TetW_833	100	610.778	35snp	1.823	1920
	Q87	VgaA_MLS	vgaa-LC_584	100	25.419	1snp	0.064	1569
	Q89	ACT-MIR_Bla	ACT-14_475	100	368.83	9snp	0.785	1146
	Q89	AmpC2_Ecoli_Bla	AmpC2_346	100	18.759	21snp	1.852	1134
	Q89	AMPH_Ecoli_Bla	AMPH_615	100	25.226	36snp	3.109	1158
	Q89	BlaZ_Bla	BlaZ_1476	100	57.55	41snp	4.846	846
	Q89	DfrC_Tmt	DfrC_1576	100	61.637	3snp	0.617	486
	Q89	OqxA_Flq	OqxA_1044	92.347	43.346	134snp90holes	12.339	1176
	Q89	OqxBgb_Flq	OqxBgb_49	94.133	93.837	293snp1indel185holes	9.872	3153
	Q89	Penicillin_Binding_Protein_Ecoli_Bla	Penicillin_Binding_Protein_Ecoli_836	100	45.452	87snp	4.574	1902
