# Supplementary material for: Antibiotic resistance potential of the healthy preterm infant gut microbiome
Source: PeerJ. 2017 Jan 25;5:e2928. doi: 10.7717/peerj.2928 (PMC5270596; doi:10.7717/peerj.2928)
Supplement: Table S8 — MLST calculated in silico using SRST2. Columns show the eleven samples, determined ST, seven top scoring MLST allele numbers, allele mismatches and low coverage, and mean depth of coverage. *: allele has mismatches, ?: low depth of coverage over allele, NF: allele combination was not found. [file peerj-05-2928-s011.xlsx]

## Sheet: Sheet1
	Table S8. S. aureus MLST. MLST calculated in silico using SRST2. Columns show the eleven samples, determined ST, seven top scoring MLST allele numbers, allele mismatches and low coverage, and mean depth of coverage. *: allele has mismatches, ?: low depth of coverage over allele, NF: allele combination was not found.
	Sample	ST	arcC	aroE	glpF	gmk	pta	tpi	yqiL	Allele mismatches (SNPs/Indels)	Allele low coverage	Mean depth (bp)
	Q216	8	3	3	1	1	4	4	3	0	-	81.6051
	Q87	1027	8	167	135	2	13	127	7	0	-	132.984
	Q83	22?	7	6?	1	5	8	8	6	0	aroE_6/edge1.0	18.4503
	Q26	25*	4*	1	4	1	5	5	4	arcC_4/1snp	-	10.4416
	Q19	NF*	-	-	-	-	-	264*	-	tpi_264/49snp2indel32holes	-	24.086
	Q117	NF*?	12*?	4?	100*?	133*?	254*?	1?	394*?	arcC_12/26holes;glpF_100/2snp3holes;gmk_133/1snp22holes;pta_254/14holes;yqiL_394/26holes	arcC_12/edge1.5;aroE_4/edge2.0;glpF_100/edge0.0;gmk_133/edge0.0;pta_254/depth4.223;tpi_1/edge1.0;yqiL_394/edge0.0	5.29743
	Q89	-	-	-	-	-	-	-	-	-	-	-
	Q142	-	-	-	-	-	-	-	-	-	-	-
	Q175	-	-	-	-	-	-	-	-	-	-	-
	Q189	-	-	-	-	-	-	-	-	-	-	-
	Q219	-	-	-	-	-	-	-	-	-	-	-
