# Supplementary material for: Antibiotic resistance potential of the healthy preterm infant gut microbiome
Source: PeerJ. 2017 Jan 25;5:e2928. doi: 10.7717/peerj.2928 (PMC5270596; doi:10.7717/peerj.2928)
Supplement: Table S10 — Complete genome sequences for the 118 strains used within the S. aureus phylogeny. Strain name and Genome ID as listed within the PATRIC database. [file peerj-05-2928-s013.xlsx]

## Sheet: Sheet1
	Table S10. S. aureus genome dataset. Complete genome sequences for the 118 strains used within the S. aureus phylogeny. Strain name and Genome ID as listed within the PATRIC database.
	Strain	Genome ID	Genome Status	BioProject Accession	GenBank Accessions
	ATCC_BAA_1680	1280.2215	Complete	PRJNA268517	CP010295.1
	ATCC_BAA_1680	1280.2216	Complete	PRJNA268517	CP010296.1
	ATCC_BAA_1680	1280.2217	Complete	PRJNA268517	CP010297.1
	ATCC_BAA_1680	1280.2218	Complete	PRJNA268517	CP010298.1
	ATCC_BAA_1680	1280.2219	Complete	PRJNA268517	CP010299.1
	ATCC_BAA_1680	1280.2220	Complete	PRJNA268517	CP010300.1
	502A	1280.3349	Complete	PRJNA240093	CP007454,CP007455
	NRS100	1280.3350	Complete	PRJNA231221	CP007539
	UA_S391_USA300	1280.3352	Complete	PRJNA246435	CP007690
	XN108	1280.3356	Complete	PRJNA239544	CP007447
	2395_USA500	1280.3359	Complete	PRJNA240091	CP007499,CP007500
	1280_3366	1280.3366	Complete	PRJNA274731	CP010940
	1280_3367	1280.3367	Complete	PRJNA274731	CP010941
	1280_3368	1280.3368	Complete	PRJNA274731	CP010943
	1280_3369	1280.3369	Complete	PRJNA274731	CP010944
	1280_3371	1280.3371	Complete	PRJNA274731	CP010952
	ILRI_Eymole1_1	1280.3376	Complete	PRJEB6577	LN626917
	FCFHV36	1280.3378	Complete	PRJNA279236	CP011147
	TCH_959	1280.3522	Complete	PRJNA231221	JXZI01000000
	NRS143	1280.3537	Complete	PRJNA231221	JYAH01000000
	M121	1280.3566	Complete	PRJNA246311	CP007670,CP007671
	RKI4	1280.3568	Complete	PRJNA284222	CP011528,CP011529
	CA12	1280.3574	Complete	PRJNA246373	LALT01000000
	HUV05	1280.3583	Complete	PRJNA246401	LALN01000000
	V2200	1280.3589	Complete	PRJNA246185	LALX01000000
	HOU1444_VR	1280.4353	Complete	PRJNA294307	CP012593,CP012594,CP012595,CP012596
	SA564	1280.4355	Complete	PRJNA270620	CP010890,CP010891
	XQ	1280.4797	Complete	PRJNA301649	CP013137
	CA15	1280.4800	Complete	PRJNA246386	CP007674,CP007675
	Mw2	1280.4803	Complete	PRJNA231221	JYAT01000000
	NRS120	1280.4805	Complete	PRJNA231221	JYAM01000000
	NRS1	1280.4808	Complete	PRJNA231221	JYAC01000000
	NRS146	1280.4809	Complete	PRJNA231221	JYAB01000000
	NRS484	1280.4810	Complete	PRJNA231221	JXZX01000000
	NRS70	1280.4813	Complete	PRJNA231221	JXZM01000000
	NRS105	1280.4824	Complete	PRJNA231221	JYAL01000000
	NRS133	1280.4826	Complete	PRJNA231221	JYAE01000000
	NRS153	1280.4829	Complete	PRJNA231221	JXZY01000000
	NRS149	1280.4832	Complete	PRJNA231221	JXZR01000000
	MS4	1280.4847	Complete	PRJNA263760	CP009828
	NCTC13435	1280.4848	Complete	PRJEB6403	LN831036,LN831037,LN831038
	NCTC8532	1280.4849	Complete	PRJEB6403	LN831048,LN831049,LN831050
	RIVM1295	1280.4850	Complete	PRJNA305475	CP013616,CP013617,CP013618
	RIVM1607	1280.4851	Complete	PRJNA305475	CP013619,CP013620
	RIVM3897	1280.4852	Complete	PRJNA305475	CP013621
	FDA209P	1280.5046	Complete	PRJDB4160	AP014942,AP014943
	MI	1280.5047	Complete	PRJDB4467	AP017320,AP017321
	1280.5050	1280.5050	Complete	PRJNA231221	CP014064,CP014063
	FORC_012	1280.5203	Complete	PRJNA277068	CP010998
	UTSW_MRSA_55	1280.5204	Complete	PRJNA273427	CP013231,CP013227,CP013228,CP013229,CP013230
	B155	1280.5205	Complete	PRJEB9500	LN854556
	NZAK3	1280.5230	Complete	PRJEB12333	LT009690,LT009691
	H_EMRSA_15	46170.102	Complete	PRJNA246435	CP007659
	ATCC_25923	46170.127	Complete	PRJNA259557	CP009361,CP009362
	USA300_2014_C01	46170.148	Complete	PRJNA287576	CP012119,CP012118
	USA300_2014_C02	46170.149	Complete	PRJNA287791	CP012120,CP012121
	GR2	46170.154	Complete	PRJNA270571	CP010402,CP010403,CP010404
	JS395	46170.155	Complete	PRJNA287201	CP012756,CP012757
	Gv51	46170.181	Complete	PRJNA288680	CP012015,CP012016
	Be62	46170.182	Complete	PRJNA286121	CP012013,CP012014
	Gv88	46170.183	Complete	PRJNA288682	CP012018,CP012017
	HC1340	46170.184	Complete	PRJNA288685	CP012011
	HC1335	46170.185	Complete	PRJNA288686	CP012012
	TMUS2126	46170.186	Complete	PRJDB3193	AP014652
	TMUS2134	46170.187	Complete	PRJDB3193	AP014653
	Gv69	46170.86	Complete	PRJNA264181	CP009681.1
	FORC_001	46170.87	Complete	PRJNA259937	CP009554.1
	NCTC_8325	93061.5	Complete	PRJNA237	CP000253
	COL	93062.19	Complete	PRJNA238	CP000046,CP000045
	Mu50	158878.14	Complete	PRJNA263	BA000017,AP003367
	N315	158879.11	Complete	PRJNA264	BA000018,AP003139
	MW2	196620.5	Complete	PRJNA306	BA000033
	RF122	273036.6	Complete	PRJNA63	AJ938182
	MRSA252	282458.4	Complete	PRJNA265	BX571856
	MSSA476	282459.5	Complete	PRJNA266	BX571857,BX571858
	JH9	359786.13	Complete	PRJNA15757	CP000703,CP000704
	JH1	359787.11	Complete	PRJNA15758	CP000736,CP000737
	Mu3	418127.6	Complete	PRJNA18509	AP009324
	Newman	426430.8	Complete	PRJNA18801	AP009351
	FPR3757	451515.3	Complete	PRJNA16313	CP000255,CP000256,CP000257,CP000258
	451516_9	451516.9	Complete	PRJNA19489	CP000730,CP001544,CP000731
	S0385	523796.5	Complete	PRJNA29427	AM990992,AM990994,AM990995,AM990993
	JKD6008	546342.4	Complete	PRJNA29567	CP002120
	TCH60	548473.6	Complete	PRJNA31539	CP002110,CP002111
	582	663951.4	Complete	PRJNA36647	FN433596,FN433598,FN433597
	ED98	681288.4	Complete	PRJNA39547	CP001781,CP001783,CP001784,CP001782
	ED133	685039.3	Complete	PRJNA41277	CP001996
	04_02981	703339.3	Complete	PRJNA34809	CP001844
	JKD6159	869816.3	Complete	PRJNA50759	CP002114,CP002115
	ECT_R_2	889933.4	Complete	PRJNA52833	FR714927,FR714928,FR714929
	LGA251	985006.4	Complete	PRJNA62883	FR821779,FR821780
	T0131	1006543.3	Complete	PRJNA65323	CP002643
	VC40	1028799.3	Complete	PRJNA66591	CP003033
	HO_5096_0412	1074252.3	Complete	PRJNA71279	HE681097.1
	ST228	1074919.5	Complete	PRJEA71351	HE579067,HE579068
	ST228	1074919.6	Complete	PRJEA71357	HE579073,HE579074
	ST228	1074919.7	Complete	PRJEA71353	HE579069,HE579070
	ST228_10388	1075076.3	Complete	PRJEA71343	HE579059.1,HE579060.1
	ST228_10497	1075077.3	Complete	PRJEA71345	HE579061.1,HE579062.1
	ST228_15532	1075078.3	Complete	PRJEA71347	HE579063.1,HE579064.1
	ST228_16035	1075079.3	Complete	PRJEA71349	HE579065.1,HE579066.1
	ST228_18412	1075082.3	Complete	PRJEA71355	HE579071.1,HE579072.1
	M013	1118959.3	Complete	PRJNA78007	CP003166
	11819_97	1123523.3	Complete	PRJNA78269	CP003193,CP003194
	71193	1155084.3	Complete	PRJNA66999	CP003045.1
	CN1	1193576.3	Complete	PRJNA162343	CP003979.1,CP003981.1,CP003980.1
	SA40	1194085.3	Complete	PRJNA167373	CP003604.1
	SA957	1201010.3	Complete	PRJNA167119	CP003603.1
	08BA02176	1229492.3	Complete	PRJNA174226	CP003808.1
	DSM_20231	1241616.6	Complete	PRJNA283471	CP011526,CP011527
	M1	1305598.3	Complete	PRJEB1620	HF937103.1,HF937104.1
	Bmb9393	1321369.3	Complete	PRJNA196937	CP005288.1,CP005289.1
	CC45	1323661.3	Complete	PRJNA197422	CP006044.1,CP006045.1
	DAR4145	1343064.4	Complete	PRJNA270689	CP010526
	SA268	1368166.3	Complete	PRJNA213166	CP006630.1
	6850	1392476.3	Complete	PRJNA216988	CP006706.1
	Z172	1406863.3	Complete	PRJNA222409	CP006838.1,CP006839.1,CP006840.1
	USA300	1458279.3	Complete	PRJNA237099	CP007176.1,CP007178.1,CP007177.1
